# Supplementary material for: Upregulation of the TCA Cycle and Oxidative Phosphorylation Enhances the Fitness of CD99 CAR-T Cells Under Dynamic Cultivation
Source: Int J Mol Sci. 2026 Jan 7;27(2):607. doi: 10.3390/ijms27020607 (PMC12841239; doi:10.3390/ijms27020607)
Supplement: Supplementary file 1 [file ijms-27-00607-s001.zip › Supplementary Table S2.xlsx]

## Sheet: Sheet1
Gene sets used for GSVA scoring
memory	exhaustion
FOS	HAVCR2
DUSP1	PDCD1
FOSB	ENTPD1
RIPOR2	TNFRSF9
CD69	CCL3
MX2	PHLDA1
TENT5C	SIRPG
TIPARP	CTLA4
KLF2	TIGIT
PXN	SNAP47
PLCL2	WARS
CASP8	CD27
GZMK	RGS1
TNFRSF10B	TNFRSF1B
MXI1	CD27-AS1
ARL4C	ACP5
TRIB2	AFAP1L2
SERINC5	MYO7A
PBXIP1	AKAP5
JUN	ENTPD1-AS1
CFH	ADGRG1
PIK3IP1	TOX
IL10RA	LAYN
DNAJB9	CD38
TSC22D3	ITGAE
LLGL2	RGS2
CD48	CCND2
PTPN4	FKBP1A
RASGRP2	MTHFD1
EZH1	GALM
CLK1	CSF1
ADD3	SNX9
CTSF	ICOS
MARCHF8	LYST
GOLGA4	MIR155HG
ZFP36L1	TPI1
IRS2	SARDH
HECA	GZMB
TNFAIP3	CREM
MYLIP	HLA-DMA
SARAF	PRDM1
EPHA4	PKM
RORA	MYO1E
SORL1	FUT8
ARID5B	DUSP4
INPP5D	RAB27A
BTG1	HLA-DRA
PTGER4	UBE2F-SCLY
CCNL1	IGFLR1
RAP1GAP2	CXCL13
FAM8A1	IFNG
USP34	UBE2F
YPEL5	ITM2A
ARHGEF18	ID3
ATMIN	CD2BP2
CAPN3	CHST12
CXCR4	CTSD
TXNIP	STAT3
MGAT4A	BST2
CDC42SE1	CXCR6
UQCRB	RALGDS
ZNF14	VCAM1
PIK3R1	TRAFD1
KIF21B	SYNGR2
TMEM127	VAPA
SEMA4C	IFI35
HDAC4	CD63
PCMTD2	NAB1
TXK	PARK7
LEPROTL1	MIR4632
AMT	YARS
RBM48	PRKAR1A
TTC17	IL2RB
PTP4A1	DFNB31
CYTH1	HMGN3
KLF11	MTHFD2
PLAC8	NDFIP2
KLRB1	PRF1
CRY2	PRDX5
SMAGP	LAG3
PELI1	MS4A6A
SPINK2	LINC00299
RNASET2	RBPJ
TCTA	MIR155
PFN2	PTTG1
SUN2	SAMSN1
PCF11	KRT86
LAPTM5	SIT1
UBL3	GPR25
CRTC3	FASLG
RNF44	MIR3917
ANXA1	ANXA5
DYRK2	PDIA6
ARL4A	RANBP1
CD300A	FKBP1A-SDCBP2
IFITM1	COTL1
IFIT1	IDH2
KLF6	CD82
TMEM63A	MIR497HG
FCGRT	APOBEC3C
PATJ	COX5A
BTG2	TNFRSF18
CKAP4	KRT81
CREBBP	DNPH1
ZFP36L2	HMGN1
CLK4	DYNLL1
TIMP1	SNRPB
KLF3	STRA13
CITED2	PSMC3
STOM	FABP5
FNDC3A	UBE2L6
NAIP	PRDX3
PPP4R3A	DDIT4
IFITM3	STMN1
RNF11	CDK2AP2
ATXN7	PSMB3
COQ10B	ISG15
JADE2	HLA-DRB5
VCPKMT	CKS2
FBXO21	TNIP3
YTHDF3	CD7
SLC2A3	PSMD4
LPIN1	ATP6V1C2
FOSL2	PSMD8
ZBP1	HLA-DRB6
LILRA6
PTCH1
CLSTN1
STAT2
ATP6V0A1
ZBTB43
GATA3
IQSEC1
C11orf21
IL17RA
PXDN
BTN3A1
TLR3
VCPIP1
XYLT1
TRAM1
DGKD
MNT
ZNF395
USP36
OSER1
USPL1
CSGALNACT1
CAPN2
MYO1F
FCMR
RUNX1
NMT2
STK38
ITGA6
MXD4
CDC25B
ANKH
BIN1
S100A4
LDLRAP1
LIPA
VWA7
SESN1
NAGPA
FLI1
SIDT1
PLEKHB1
AGO4
PRR5
LIME1
TSPAN32
MARCKSL1
RETREG1
SNX6
INPP5K
CALHM2
MZF1
TBCC
RGS14
RAP2B
FBXO9
ING4
VILL
ZNF688
PRKCZ
SKAP1
S1PR4
GPD1L
PYCARD
NSA2
RBM22
FAM117A
ATP6V1G1
VENTX
SSR2
ZNF721
HPGD
CD9
RSAD2
XAF1
P2RX4
SAMHD1
DDX60
HERC5
RNF213
IGF1
IFI44
SAMD9L
PTPRJ
IRF7
CPEB4
LGALS3
LY6E
ANXA4
HPSE
ST3GAL1
ODC1
PLEKHM1
TTYH2
DDX58
SCPEP1
AMDHD2
AHNAK
USP18
TMEM50A
CCL5
ZNFX1
CYTIP
PLD3
GABARAPL1
ANXA5
FBXO32
CMPK2
ATF3
TRIM25
CLIC4
ZCCHC2
IFIT3
LGALS3BP
CD180
SLAMF7
GNS
VAT1
SRXN1
TGFBR1
UBE2L6
ABCC5
IFIT2
BRI3
CSTB
SQSTM1
